# Supplementary material for: Oral aniracetam treatment in C57BL/6J mice without pre-existing cognitive dysfunction reveals no changes in learning, memory, anxiety or stereotypy
Source: F1000Res. 2018 Jun 22;6:1452. Originally published 2017 Aug 14. [Version 3] doi: 10.12688/f1000research.11023.3 (PMC5998011; doi:10.12688/f1000research.11023.3)
Supplement: Raw data for ‘Study of oral aniracetam in C57BL/6J mice without pre-existing cognitive impairments.’ — (A) Open field total distance data and stereotypy results for vehicle and aniracetam-treated subjects. (B) Elevated-plus maze mean time and total frequency visits for open, closed, and center arms for vehicle and aniracetam-treated subjects. (C) Marble burying data for marbles buried at 50%, 75%, 100%, and total marbles for vehicle and aniracetam-treated subjects. (D) Delay fear conditioning data for day 1 and day 2 for vehicle and aniracetam-treated subjects. (E) Rotarod data for latency to fall off rotarod for vehicle and aniracetam-treated subjects. (F) Novel object recognition data for phase 1 and phase 2 for vehicle and aniracetam-treated subjects. [file f1000research-6-16794-s0000.tgz]

Archive with 1 entries (1 files):
- 65018af9-9266-4bcb-a49a-3fb873b0df15_revised_data_summary_BFA2.xlsx
