# Supplementary material for: Oral aniracetam treatment in C57BL/6J mice without pre-existing cognitive dysfunction reveals no changes in learning, memory, anxiety or stereotypy
Source: F1000Res. 2018 Jun 22;6:1452. Originally published 2017 Aug 14. [Version 3] doi: 10.12688/f1000research.11023.3 (PMC5998011; doi:10.12688/f1000research.11023.3)
Supplement: Raw data for ‘Study of oral aniracetam in C57BL/6J mice without pre-existing cognitive impairments.’ — (A) Open field total distance data and stereotypy results for vehicle and aniracetam-treated subjects. (B) Elevated-plus maze mean time and total frequency visits for open, closed, and center arms for vehicle and aniracetam-treated subjects. (C) Marble burying data for marbles buried at 50%, 75%, 100%, and total marbles for vehicle and aniracetam-treated subjects. (D) Delay fear conditioning data for day 1 and day 2 for vehicle and aniracetam-treated subjects. (E) Rotarod data for latency to fall off rotarod for vehicle and aniracetam-treated subjects. (F) Novel object recognition data for phase 1 and phase 2 for vehicle and aniracetam-treated subjects. [file f1000research-6-16794-s0000.tgz › 65018af9-9266-4bcb-a49a-3fb873b0df15_revised_data_summary_BFA2.xlsx]

## Sheet: A
	Open Field Test
Measures	Vehicle												Aniracetam
Total Distance Traveled	3564.48	2098.21	2762.27	3915.93	3751.64	3740.52	2341.75	2008.35	3687.44	2273.72	2518.02	2884.24	3077	3604.83	2720.15	3177.28	3181.88	2528.18	2829.55	2498.43	1800.5	1903	3359.67	1917.7
Stereotopy	15.63	19.84	12.09	6.16	10.1	12.96	5.82	10.03	13.14	10.5	10.17	9.42	11.28	1.17	3.95	4.26	10.76	10.79	13.63	9.38	14.41	6.12	7.17	13.76

## Sheet: B
	Elevated Plus Maze Test
	Vehicle												Aniracetam
Arm Maze Location	Mean Time Spent												Mean Time Spent
Open	173.273	85.3853	70.8708	140.641	84.5845	130.53	165.666	81.8819	52.5525	150.551	104.104	97.3973	159.56	66.7667	89.9899	74.3743	115.916	89.99	133.534	115.916	76.4764	135.536	82.8829	89.5896
Center	135.836	127.928	105.806	93.0931	105.706	160.561	130.43	97.5976	111.612	137.838	96.1962	178.579	98.8989	117.217	97.2973	100.2	82.8829	88.6887	123.023	150.35	83.0831	218.318	196.897	115.816
Closed	290.89	386.786	423.424	366.367	409.81	309.009	304.004	420.52	435.936	311.712	399.8	324.124	341.641	416.116	412.512	425.525	401.201	421.421	343.544	333.834	440.54	246.246	320.321	394.695
Arm Maze Location	Mean Number of Entries												Mean Number of Entries
Open	39	21	27	27	22	27	44	21	19	48	32	30	32	26	12	42	21	21	29	27	16	44	31	24
Center	85	60	69	86	62	70	80	51	64	77	71	96	64	84	65	66	42	55	73	74	75	89	93	65
Closed	47	39	42	59	41	44	36	32	46	29	40	67	33	58	52	25	21	35	44	48	60	44	63	42

## Sheet: C
	Marble Burying Test
	Vehicle												Aniracetam
Percentage of Marble Buried	Number of Marbles Counted												Number of Marbles Counted
0.5	18	19	19	18	19	17	19	18	17	20	20	19	20	18	18	14	20	20	18	15	18	16	19	18
0.75	15	17	17	15	18	15	18	17	16	20	17	14	19	16	16	8	20	19	16	11	15	15	17	17
1	14	15	16	12	13	13	16	15	13	18	17	8	18	16	15	3	16	18	14	7	13	14	14	13
Complete	10	10	10	9	10	13	15	14	13	16	11	2	15	14	13	2	13	15	11	6	11	10	12	10

## Sheet: D
	Delayed Fear Conditioning Test
Day 1	Vehicle												Aniracetam
	% Time Spent Freezing												% Time Spent Freezing
Baseline	1.56	4.44	0.44	0.45	2	2.44	6.9	5.79	2	5.79	2.9	1.11	1.78	2	3.33	0.67	3.56	2	0.67	4.9	0	1.11	1.34	0
CS1	8.93	15.18	19.64	0	3.57	3.57	22.12	7.08	4.46	6.25	1.79	1.79	0	8.04	6.25	0	3.57	2.68	4.42	27.43	1.79	6.25	0.89	0
ITI1	2.23	8.46	2.23	14	6.46	12	12	16.22	16.89	34.97	14.48	3.56	2	5.35	2.45	11.11	27.62	12.22	4	11.33	6	20.94	14.03	7.35
CS2	40.18	40.18	38.39	26.79	16.07	32.14	36.61	25.89	41.07	53.98	53.98	8.93	8.93	32.14	16.07	41.07	46.43	44.64	16.07	41.07	25.89	43.36	46.9	23.21
ITI2	4.5	13.51	7.21	29.46	33.33	17.12	12.5	22.32	23.42	38.39	12.5	0	10.81	8.11	11.71	21.43	35.14	50.45	8.93	24.11	27.03	36.61	21.43	39.64
Day 2	% Time Spent Freezing												% Time Spent Freezing
Novel Context Presentation	20.47	0	15.28	37.39	38.43	17.8	23.74	36.94	28.64	44.96	29.63	18.25	23.29	31.6	34.57	30.42	0	31.6	37.83	33.98	37.54	35.76	46.67	0
Novel Context + CS Presentation	67.9	0	51.26	73.15	64.78	29.72	56.02	71.62	51.41	71.32	69.58	52.9	49.93	82.91	67.9	52.67	0	67.61	68.35	67.61	70.58	61.52	61.72	0

## Sheet: E
	Rotarod Test
	Vehicle Group												Aniracetam Group
	Latency to Falling from Rotarod Apparatus												Latency to Falling from Rotarod Apparatus
Trial 1	19	41	35	18	23	8	31	20	8	45	76	21	21	35	48	10	5	13	16	10	51	113	30	78
Trial 2	40	54	32	35	8	35	57	46	27	34	66	69	59	15	5	28	6	46	57	16	23	99	20	81
Trial 3	48	77	55	16	65	12	88	58	17	65	70	118	86	29	50	69	8	60	76	94	84	112	46	80
Trial 4	74	51	101	59	63	48	110	47	52	65	54	96	62	39	37	46	8	50	107	77	61	84	25	107
Trial 5	45	83	79	52	59	54	79	77	57	104	76	83	58	54	36	71	11	46	110	101	24	96	63	99
Trial 6	72	87	99	53	60	48	81	108	78	85	74	98	65	58	44	94	5	35	65	98	85	113	57	76
Trial 7	5	65	61	37	84	51	94	85	48	105	96	47	73	23	67	71	18	76	19	70	66	53	43	47
Trial 8	109	107	77	39	75	9	87	68	74	68	79	48	48	67	70	62	15	66	90	61	78	83	40	53

## Sheet: F
Novel Object Test
Phase 1: Identical Objects	Subject	Treatment	Total Number of Interactions with Object on Left Side	Total Time Spent Interacting with Object on Left Side	Total Number of Interactions with Object on Right Side	Total Time Spent Interacting with Object on Right Side	% of Time Spent Interacting with Object on Left Side	% of Time Spent Interacting with Object on Right Side
	1	Control	36	85.92	28	66.66	56.3114	43.6886
	3	Control	32	60.75	30	58.01	51.1536	48.8464
	5	Control	21	69.04	21	62.19	52.6099	47.3901
	7	Control	32	54.45	41	62.41	46.5942	53.4058
	9	Control	18	27.04	20	32.16	45.6757	54.3243
	11	Control	28	56.71	27	60.65	48.3214	51.6786
	13	Control	19	26.06	20	44.75	36.8027	63.1973
	15	Control	25	62.39	19	42.35	59.5665	40.4335
	17	Control	23	40.91	28	55.12	42.6013	57.3987
	19	Control	17	27.59	19	43.51	38.8045	61.1955
	21	Control	20	53.61	15	44.84	54.454	45.546
	23	Control	13	37.16	25	46.69	44.3172	55.6828
	2	Aniracetam	34	66.37	34	78.93	45.6779	54.3221
	4	Aniracetam	26	61.44	36	56.85	51.9401	48.0599
	6	Aniracetam	28	44.45	28	41.53	51.6981	48.3019
	8	Aniracetam	27	50.18	35	70.48	41.5879	58.4121
	10	Aniracetam	38	80.22	33	73.47	52.196	47.804
	12	Aniracetam	34	56.04	33	52.15	51.7978	48.2022
	14	Aniracetam	27	44.25	25	54.82	44.6654	55.3346
	16	Aniracetam	18	34.42	15	27.83	55.2932	44.7068
	18	Aniracetam	19	34.49	22	49.76	40.9377	59.0623
	20	Aniracetam	26	36.61	20	25.84	58.6229	41.3771
	22	Aniracetam	20	54.4	19	43.32	55.6693	44.3307
	24	Aniracetam	33	77.63	35	71.34	52.1112	47.8888
Phase 2: Original & Novel Object Presentation	Subject	Treatment	Total Number of Interactions with Novel Object	Total Time Spent Interacting with Novel Object	Total Number of Interactions with Original Object	Total Time Spent Interacting with Original Object	% of Time Spent Interacting with Novel Object	% of Time Spent Interacting with Original Object
	1	Control	21	24.39	9	23.99	50.4134	49.5866
	3	Control	16	12.57	8	12.51	50.1196	49.8804
	5	Control	9	18.41	8	16.86	52.1973	47.8027
	7	Control	18	35.58	15	23.84	59.8788	40.1212
	9	Control	5	9.61	5	4.35	68.8395	31.1605
	11	Control	25	38.28	19	29.62	56.377	43.623
	13	Control	10	17.85	5	12.41	58.9888	41.0112
	15	Control	14	23.4	14	31.14	42.9043	57.0957
	17	Control	15	21.72	6	13.74	61.2521	38.7479
	19	Control	8	17.13	7	10.15	62.7933	37.2067
	21	Control	17	29.54	6	15.17	66.0702	33.9298
	23	Control	12	22.69	8	14.65	60.7659	39.2341
	2	Aniracetam	23	32.09	19	20.61	60.8918	39.1082
	4	Aniracetam	13	21.66	16	21.72	49.9308	50.0692
	6	Aniracetam	9	18.15	9	10.49	63.3729	36.6271
	8	Aniracetam	19	25.77	9	14.3	64.3125	35.6875
	10	Aniracetam	14	18.79	10	11.62	61.7889	38.2111
	12	Aniracetam	11	20.48	11	18.19	52.961	47.039
	14	Aniracetam	15	31.62	15	31.11	50.4065	49.5935
	16	Aniracetam	14	30.7	13	20.65	59.7858	40.2142
	18	Aniracetam	13	17.8	9	13.69	56.5259	43.4741
	20	Aniracetam	19	14.36	8	14.07	50.51	49.49
	22	Aniracetam	11	21.85	13	34.25	38.9483	61.0517
	24	Aniracetam	21	42.61	18	29.67	58.9513	41.0487
